# Supplementary material for: Response of cbbL Carbon-Sequestering Microorganisms to Simulated Warming in the River Source Wetland of the Wayan Mountains
Source: Biology (Basel). 2025 Jun 16;14(6):708. doi: 10.3390/biology14060708 (PMC12189711; doi:10.3390/biology14060708)
Supplement: Supplementary file 1 [file biology-14-00708-s001.zip]

Archive with 1 entries (1 files):
- Soil physicochemical factor.xls
