# Supplementary material for: Response of cbbL Carbon-Sequestering Microorganisms to Simulated Warming in the River Source Wetland of the Wayan Mountains
Source: Biology (Basel). 2025 Jun 16;14(6):708. doi: 10.3390/biology14060708 (PMC12189711; doi:10.3390/biology14060708)
Supplement: Supplementary file 1 [file biology-14-00708-s001.zip › Soil physicochemical factor.xls]

## Sheet: table
sample	group	pH	TN	TC	NN	AN
Wck1	Wck	7.56	8.52295	75.164	2.6	22.23
Wck2	Wck	6.65	7.52	77.36	2.56	36.86
Wck3	Wck	7.32	7.50466	76.3974	2.38	42.39
Wck4	Wck	7.75	7.84169	79.3418	2.51	33.83
Wck5	Wck	6.55	6.21319	78.5372	2.45	32.16
WW1	WW	7.08	10.7668	116.967	3.06	28.3
WW2	WW	6.7	13.0736	146.843	5.06	43.37
WW3	WW	7.2	12.3185	134.137	3.62	35.84
WW4	WW	6.48	13.0295	142.644	3.91	29.5
WW5	WW	6.26	14.6951	169.85	4.56	35.83
